# Supplementary material for: A lifelong study of a pack Rhodesian ridgeback dogs reveals subclinical and clinical tick-borne Anaplasma phagocytophilum infections with possible reinfection or persistence
Source: Parasit Vectors. 2018 Apr 12;11:238. doi: 10.1186/s13071-018-2806-8 (PMC5898011; doi:10.1186/s13071-018-2806-8)
Supplement: Supplementary file 1 — Table S1. Tabulated quarter year life events and serological, molecular, haematological and clinical data from six dogs, 1998 throughout 2009. Life histories of the six Rhodesian ridgeback dogs described per quarter year from 1998 through 2009. For each dog 8 columns were annotated: a Life events and surgical interventions, medications; b Rectal temperature taken in the veterinary clinic; c Clinical observations especially bleeding tendencies and immunological derived symptoms; d Other clinical observations as lameness, pain, fatigue, tumors; e Thrombocyte counts; f Erythrocyte counts or form observations; g White blood cell counts; h Serological and molecular (DNA) detection of infection. Abbreviations: N, neutrophilia; n, neutropenia; L, lymphocytosis; l, lymphopenia; M, monocytosis; m, monocytopenia; E, eosinophilia; e, eosinopenia; Morula, morulae detected in neutrophils; P/P both positive; P/N, serological positive/molecular negative; N/P, serological negative/molecular positive; N/N, both negative; -/N, -/P, N/-, P/-, -/-, either one or both not performed. Note: No abbreviation is given for normal cell count. (XLS 176 kb) [file 13071_2018_2806_MOESM1_ESM.xls]

## Sheet: Blad1
Dog:	M12	born in 1994							L11	born in 1998							L12	born in 1998							L13	born 1998							L21	born 1999							N00	born in 1995
	1	2	3	4	5	6	7	8	1	2	3	4	5	6	7	8	1	2	3	4	5	6	7	8	1	2	3	4	5	6	7	8	1	2	3	4	5	6	7	8	1	2	3	4	5	6	7	8
Q - year	intervention	clinic			haemogram			Infection	intervention	clinic			haemogram			Infection	intervention	clinic			haemogram			Infection	intervention	clinic			haemogram			Infection	intervention	clinic			haemogram			Infection	intervention	clinic			haemogram			Infection
	live event	temp.	bleeding	other	thromb.	red c.	white c.	serol./mol.	live event	temp.	bleeding	other	thromb.	red c.	white c.	serol./mol.	live event	temp.	bleeding	other	thromb.	red c.	white c.	serol./mol.	live event	temp.	bleeding	other	thromb.	red c.	white c.	serol./mol.	live event	temp.	bleeding	other	thromb.	red c.	white c.	serol./mol.	live event	temp.	bleeding	other	thromb.	red c.	white c.	serol./mol.
			immunlog.								immunlog.								immunlog.								immunlog.								immunlog.								immunlog.
			reaction								reaction								reaction								reaction								reaction								reaction
I 1998																																									coccidiosis as puppy 1995								I 1998
II 1998	partus 1								birth								birth								birth																pseudolactation and OVH 1997								II 1998
III 1998									juv. pyoderma			skin					juv. pyoderma								juv. pyoderma																skin, adenopath submandib 1997								III 1998
IV 1998									trauma			pain																													Fer de lance, atrofia loin 1997								IV 1998
									prednisolon
I 1999									OCD			lame L													interdig pyoderma																								I 1999
II 1999	partus 2																								clindamycin								birth								vaginitis								II 1999
III 1999																									amoxycillin	39.5	Lymfaden	cough													amoxycillin	38.,4-8							III 1999
IV 1999																																																	IV 1999
I 2000																																																	I 2000
II 2000																																	R front dig II			lame													II 2000
III 2000	partus 3																																																III 2000
IV 2000	OVH/amoxyc.	40.0	splenitis	pain	298	6.96	N/l	P/-																																									IV 2000
	corticoster.			M. temporalis atrophy
I 2001	NSAID	38.2	fer de lance loin, myositis?						doycycline	38.8	echhymosis		9	7.05	M	P/P																																	I 2001
II 2001		38.2	morula		174	6.99	E	P/P		38.5			131-23	6.21	n/M	N/P		38.,4-8			141	8.59	E	N/N								N/N	doycycline	38.3		pseudolac	180	5.19	M	P/N	wound							P/N	II 2001
III 2001	clindamycin	38.4	Lymfadenpathy L mandbular						doycycline	38.2			17	7.56		N/N																																	III 2001
IV 2001	doxcycline	39.9	melena	Lymfad	28	3.07	M	N/P																																									IV 2001
I 2002	euthanasia	40.4	exudate	pain					doycycline	38.3		lame R	192	7.11	M	N/N		38.,4-8			212	7.3							392	6.33	L	-/N	OVH	38.2			189	6.02	M	N/-							normal	N/ -	I 2002
II 2002												triceps	216	6.75	E	N/N																	inection toe R front	38.8	osteomyelitis	lame													II 2002
III 2002									doycycline	39.6		anorex	50-187	5.72	N/l-n/L	P/P		38.,4-8			177	8,43		N/-					198	7.1		N/-	clinamycin	38,4		lame	222	5.83	n/L/M	N/-					167	6.64	n/l/m/E	P/ N	III 2002
IV 2002									amoxy / clav	38.5		cough	206	6.46	morula	P/N	operation	38.,4-8	hamartoma	lame /pain													NSAID																IV 2002
																			arterial	cough
I 2003																	clindamycin	38.,4-8						N/-									T4 <<		T4 <<	lame	296	5.28		N/-									I 2003
II 2003																																	L thyroxin			L adenopath					Toxacara								II 2003
III 2003										38.4						N/N																								N/-	wound	38.,4-8	acanthosis		> >		n/l/m/E	P/N	III 2003
IV 2003										38.4			<	acanth	M	N/N			acanthoc.		300		l/E	P/N		38.,4-8	acanthosis		>		N/E	N/N	R front dig IV			lame	<<	low	N/L/M/E	N/N									IV 2003
																							morula
I 2004																	Rx																Toxacara																I 2004
II 2004									OVH	38.6	splenitis	lame	201	7.5		N/-																	doycycline								tumor L front			benign					II 2004
III 2004									doycycline	39.6	post	operation																					R front dig V			lame													III 2004
IV 2004																	OVH	39.8	splenitis	pain	307	6,9	l/E	P/N																									IV 2004
																	doycycline
I 2005									doycycline	39,3	coombs	wound	236	7,5	l/M	N/N	lame / pain	38.4	coombs	pain /	219	7,8	N/E	N/-																									I 2005
II 2005																	euthamasia		ptt>> tt>	anorexia																													II 2005
III 2005																			red belly														natural death	38,9	anaemia	dyspneu	56	4.2	n/l/m/e	N/-									III 2005
IV 2005											petechiae		<<	acanth	N/l	P/-									OVH	38.,4-8	mammae tumor					P/-																	IV 2005
																											melanoma
I 2006																																																	I 2006
II 2006																																																	II 2006
III 2006																																									mammary			operated					III 2006
IV 2006																																									tumor								IV 2006
I 2007																																									Rx lung	38.,4-8	miliae lung tissue	listless				N/ -	I 2007
II 2007																																											metastasis						II 2007
III 2007									arthrosis	38.9		lame	>>	norm	L	N/-																																	III 2007
IV 2007																																																	IV 2007
I 2008										39.4	erythema	lame	<<	normal	NN/l	P/N																									resection	39.7	tumor leg	lame					I 2008
II 2008															morula																												hepatosplenomegaly						II 2008
III 2008													<	normal	NN/l	N/-																									obstipation			GI					III 2008
IV 2008																									reexcision	37.9		recidiva	>>		N	N/-																N/ -	IV 2008
I 2009																									euthanasia							N/N									euthanasia			dyspneu					I 2009
II 2009									euthanasia		hyper ƴ proteomie.																																						II 2009
III 2009	Liver congestion							N/-	undefined malignant tumor lung , liver congestion								severe spondylosis complete column																lymphoma like tumor heart													no pathological samples obtained			III 2009
IV 2009	spleen: infarction						spleen	-/N	follicular hyperplasia spleen						spleen	-/P	liver slight congestion			reactive splenitis			spleen	-/N	Haemangiosarcoma spleen						spleen	-/N	lymphoma like tumor liver and spleen						spleen	-/N							spleen	ND	IV 2009

## Sheet: Compatibiliteitsrapport
	Compatibiliteitsrapport voor Vri-per seizoen 6 honden 2.0.xls
	Uitvoeren op 3-1-2015 23:04
	De volgende functies in deze werkmap worden niet ondersteund door eerdere versies van Excel. Deze functies gaan mogelijk verloren of werken niet correct als u deze werkmap opent in een eerdere versie van Excel of als u deze werkmap opslaat in een eerdere bestandsindeling.
	Gering kwaliteitsverlies			Aantal exemplaren	Versie
	Een aantal cellen of stijlen in deze werkmap bevat opmaak die niet wordt ondersteund in de geselecteerde bestandsindeling. Deze opmaak wordt geconverteerd naar de meest overeenkomende opmaak die beschikbaar is.			2	Excel 97-2003

## Sheet: Compatibiliteitsrapport (1)
	Compatibiliteitsrapport voor Vri-per seizoen 6 honden 2 (Automatisch opgeslagen).xls
	Uitvoeren op 25-9-2015 21:44
	De volgende functies in deze werkmap worden niet ondersteund door eerdere versies van Excel. Deze functies gaan mogelijk verloren of werken niet correct als u deze werkmap opent in een eerdere versie van Excel of als u deze werkmap opslaat in een eerdere bestandsindeling.
	Gering kwaliteitsverlies			Aantal exemplaren	Versie
	Een aantal cellen of stijlen in deze werkmap bevat opmaak die niet wordt ondersteund in de geselecteerde bestandsindeling. Deze opmaak wordt geconverteerd naar de meest overeenkomende opmaak die beschikbaar is.			13	Excel 97-2003
